# Supplementary material for: Adding Biotic Interactions into Paleodistribution Models: A Host-Cleptoparasite Complex of Neotropical Orchid Bees
Source: PLoS One. 2015 Jun 12;10(6):e0129890. doi: 10.1371/journal.pone.0129890 (PMC4466402; doi:10.1371/journal.pone.0129890)
Supplement: S1 File — (XLS) [file pone.0129890.s003.xls]

## Sheet: Plan1
Espécie	LONG	LAT	Referencia_geo	País	Referencia	TIPO	AMAZONIA?
Aglae_coerulea	-80	9	Ponto_Panamá	Panamá	Dr. Ascher	GPS	**
Aglae_coerulea	-79.0558	0.1122		Equador	GBIF	MUNIC	S
Aglae_coerulea	-78.45	1.4332	La_Guayacana_Nariño	Colômbia	DZUP	MUNIC	S
Aglae_coerulea	-77.8	-0.7		Equador	Dr. Ascher	GPS	S
Aglae_coerulea	-76.95	3.76667		Colômbia	Biotropica	GPS
Aglae_coerulea	-76.1	-9.7		Peru	Dr. Ascher	GPS	S
Aglae_coerulea	-73.8169	2.35439	Sierra_de_la_Macarena_Meta	Colômbia	DZUP	GPS	S
Aglae_coerulea	-73.785	-7.45194	PN_Serra_Divisor	Brasil	Rev. Bras. Zool. 18 (3): 1031-1034 - 2001	GPS	S
Aglae_coerulea	-73.6578	-7.44083	PN_Serra_Divisor	Brasil	Rev. Bras. Zool. 18 (3): 1031-1034 - 2002	GPS	S
Aglae_coerulea	-72.8578	-8.40528	PN_Serra_Divisor	Brasil	Rev. Bras. Zool. 18 (3): 1031-1034 - 2003	GPS	S
Aglae_coerulea	-72	4		Colômbia	Dr. Ascher	GPS	S
Aglae_coerulea	-70.9	-12.3		Peru	Dr. Ascher	GPS	S
Aglae_coerulea	-70.0315	-4.38335	Benjamin_Constant_AM	Brasil	MUZUSP	MUNIC	S
Aglae_coerulea	-70	-9		Brasil	Dr. Ascher	GPS	S
Aglae_coerulea	-66	8		Venezuela	Dr. Ascher	GPS	S
Aglae_coerulea	-65	-17		Bolivia	Dr. Ascher	GPS	**
Aglae_coerulea	-64.7236	-3.32073	Tefé_Amazonas	Brasil	DZUP	MUNIC	S
Aglae_coerulea	-63	-11		Brasil	Dr. Ascher	GPS	S
Aglae_coerulea	-63	-5		Brasil	Dr. Ascher	GPS	S
Aglae_coerulea	-62.5855	-9.36337	Cujubim_Rondônia	Brasil	Species Link	MUNIC	S
Aglae_coerulea	-61.716	3.7531	Roraima_Tapequém	Brasil	Species Link	GPS	S
Aglae_coerulea	-60.6344	-3.29418	Manacapuru_Amazonas	Brasil	DZUP	MUNIC	S
Aglae_coerulea	-60.0264	-3.10641	Manaus_Amazonas	Brasil	DZUP	MUNIC	S
Aglae_coerulea	-59.7072	-4.32889	Borba_(Ilha_do_Guajará)_Amazonas	Brasil	DZUP	GPS	S
Aglae_coerulea	-59	5		Guiana	Dr. Ascher	GPS	S
Aglae_coerulea	-58.6166	6.4	Cuyuni-Mazaruni Region: Bartica	Guiana	AMNH-Award_Abstract #0956391	GPS	S
Aglae_coerulea	-58.3167	6	Upper Demerara-Berbice Region: Wismar	Guiana	AMNH-Award_Abstract #0956392	MUNIC	S
Aglae_coerulea	-56.0922	-2.15222	Juruti	Brasil	AMNH-Award_Abstract #0956390	MUNIC	S
Aglae_coerulea	-56	4		Suriname	Dr. Ascher	GPS	S
Aglae_coerulea	-55.9867	-15.4058	PN_Chapada_Guimarães	Brasil	Neotrop. Entomol. 35 (6): 868-870	GPS	*
Aglae_coerulea	-55.8628	-1.76076	Oriximiná_Pará	Brasil	Species Link	MUNIC	S
Aglae_coerulea	-55.5189	-1.9083	Obidos	Brasil	AMNH-Award_Abstract #0956389	MUNIC	S
Aglae_coerulea	-53	4		Guiana_Francesa	Dr. Ascher	GPS	S
Aglae_coerulea	-52.6503	5.05048	12 km Sul_Korou	Guiana_Francesa	USP-RP	GPS	S
Aglae_coerulea	-52	1		Brasil	Dr. Ascher	GPS	S
Aglae_coerulea	-50.3114	1.27528	Rebio_Piratuba_Amapá	Brasil	DZUP	GPS	S
Aglae_coerulea	-50.3072	1.3425	Rebio_Piratuba_Amapá	Brasil	DZUP	GPS	S
Aglae_coerulea	-48.5024	-1.45502	Belém_Pará	Brasil	DZUP	MUNIC	S
Aglae_coerulea	-48.4917	-16.4982	Silvânia	Brasil	Daniel	GPS	*
Aglae_coerulea	-48.379	-16.3976	Silvânia	Brasil	Daniel	GPS	*
Aglae_coerulea	-47.6088	-14.3152	Alto Paraíso Goiás	Brasil	Daniel	GPS	*
Aglae_coerulea	-76.583	-6.043	Abrahamczyk et al. 2011	Peru
Aglae_coerulea	-74.192	-8.09	Abrahamczyk et al. 2011	Peru
Aglae_coerulea	-58.7415	-11.3785	Freitas e Nemésio, 2010	Brasil

## Sheet: Plan2
Espécie	LONG	LAT
Aglae_coerulea	-80	9
Aglae_coerulea	-79.0558	0.1122
Aglae_coerulea	-78.45	1.4332
Aglae_coerulea	-77.8	-0.7
Aglae_coerulea	-76.95	3.76667
Aglae_coerulea	-76.1	-9.7
Aglae_coerulea	-73.8169	2.35439
Aglae_coerulea	-73.785	-7.45194
Aglae_coerulea	-73.6578	-7.44083
Aglae_coerulea	-72.8578	-8.40528
Aglae_coerulea	-72	4
Aglae_coerulea	-70.9	-12.3
Aglae_coerulea	-70.0315	-4.38335
Aglae_coerulea	-70	-9
Aglae_coerulea	-66	8
Aglae_coerulea	-65	-17
Aglae_coerulea	-64.7236	-3.32073
Aglae_coerulea	-63	-11
Aglae_coerulea	-63	-5
Aglae_coerulea	-62.5855	-9.36337
Aglae_coerulea	-61.716	3.7531
Aglae_coerulea	-60.6344	-3.29418
Aglae_coerulea	-60.0264	-3.10641
Aglae_coerulea	-59.7072	-4.32889
Aglae_coerulea	-59	5
Aglae_coerulea	-58.6166	6.4
Aglae_coerulea	-58.3167	6
Aglae_coerulea	-56.0922	-2.15222
Aglae_coerulea	-56	4
Aglae_coerulea	-55.9867	-15.4058
Aglae_coerulea	-55.8628	-1.76076
Aglae_coerulea	-55.5189	-1.9083
Aglae_coerulea	-53	4
Aglae_coerulea	-52.6503	5.05048
Aglae_coerulea	-52	1
Aglae_coerulea	-50.3114	1.27528
Aglae_coerulea	-50.3072	1.3425
Aglae_coerulea	-48.5024	-1.45502
Aglae_coerulea	-48.4917	-16.4982
Aglae_coerulea	-48.379	-16.3976
Aglae_coerulea	-47.6088	-14.3152
