# Supplementary material for: Adding Biotic Interactions into Paleodistribution Models: A Host-Cleptoparasite Complex of Neotropical Orchid Bees
Source: PLoS One. 2015 Jun 12;10(6):e0129890. doi: 10.1371/journal.pone.0129890 (PMC4466402; doi:10.1371/journal.pone.0129890)
Supplement: S2 File — (XLS) [file pone.0129890.s004.xls]

## Sheet: Plan1
spp	long	lat
E_nigrita	-46.2167	-20.6333
E_nigrita	-49.4929	-17.4376
E_nigrita	-45.9042	-17.0678
E_nigrita	-51.1191	-18.1068
E_nigrita	-47.4781	-21.7103
E_nigrita	-41.0962	-19.7965
E_nigrita	-43.3497	-18.1401
E_nigrita	-34.8506	-7.10931
E_nigrita	-39.7333	-17.5333
E_nigrita	-56.0936	-9.88111
E_nigrita	-48.3	-19
E_nigrita	-47.1961	-22.6458
E_nigrita	-39.9611	-19.2461
E_nigrita	-75.5671	7.05605
E_nigrita	-39.75	-19.1
E_nigrita	-38.5101	-8.05122
E_nigrita	-55.7392	-15.4575
E_nigrita	-61.9141	-11.5661
E_nigrita	-45.0333	-18.7625
E_nigrita	-48.4261	-17.2974
E_nigrita	-40.0618	-4.90477
E_nigrita	-37.7025	-9.64056
E_nigrita	-47.85	-15.8811
E_nigrita	-47.6471	-14.3064
E_nigrita	-36.5705	-7.02755
E_nigrita	-34.8631	-7.115
E_nigrita	-63.1753	-10.9391
E_nigrita	-62.3204	-10.7838
E_nigrita	-80.2437	8.94176
E_nigrita	-43.5	-20.3901
E_nigrita	-48.0464	-21.0357
E_nigrita	-69.585	9.7
E_nigrita	-61.4138	-12.6699
E_nigrita	-43.1989	-5.51889
E_nigrita	-47.7044	-21.555
E_nigrita	-45.0783	-23.5253
E_nigrita	-38.564	-4.27979
E_nigrita	-47.0766	-22.5443
E_nigrita	-34.9692	-7.61111
E_nigrita	-48.4867	-5.34011
E_nigrita	-35.0344	-7.82361
E_nigrita	-46.9192	-23.6039
E_nigrita	-48.2769	-18.9231
E_nigrita	-47.6088	-14.3152
E_nigrita	-48.6431	-14.29
E_nigrita	-41.1011	-21.3558
E_nigrita	-39.7322	-18.5933
E_nigrita	-35.1258	-6.83833
E_nigrita	-44.6425	-21.4875
E_nigrita	-61.6775	-17.4259
E_nigrita	-47.5349	-14.2814
E_nigrita	-85.4267	10.8275
E_nigrita	-61.1063	-12.5346
E_nigrita	-51.1847	-23.3917
E_nigrita	-48.2794	-17.2997
E_nigrita	-66.1385	3.55401
E_nigrita	-41.7833	-22.3667
E_nigrita	-62.3911	-10.7162
E_nigrita	-49.4904	-5.98233
E_nigrita	-64.3658	-8.66083
E_nigrita	-48.4058	-17.4483
E_nigrita	-69.5867	9.8038
E_nigrita	-46.6833	-22.8
E_nigrita	-47.9136	-15.8158
E_nigrita	-72.55	8.51074
E_nigrita	-47.9818	-15.5725
E_nigrita	-46.6511	-23.5461
E_nigrita	-61.7036	-11.7049
E_nigrita	-34.9839	-7.74722
E_nigrita	-45.2228	-23.5039
E_nigrita	-58.2293	-22.9214
E_nigrita	-46.1883	-23.5228
E_nigrita	-43.5	-4.08472
E_nigrita	-51.2252	-23.8912
E_nigrita	-35.0578	-8.23306
E_nigrita	-34.9914	-7.97361
E_nigrita	-42.7333	-10.8472
E_nigrita	-62.9598	-10.4003
E_nigrita	-73.1426	3.55401
E_nigrita	-59.9833	-2.88333
E_nigrita	-59.3156	-15.2372
E_nigrita	-51.1317	-16.4433
E_nigrita	-48.4664	-16.4718
E_nigrita	-61.9166	-11.6137
E_nigrita	-34.8808	-8.05389
E_nigrita	-44.3333	-19.3389
E_nigrita	-39.1028	-3.74102
E_nigrita	-35.1169	-8.58361
E_nigrita	-52.3167	-22.55
E_nigrita	-39.2217	-14.7722
E_nigrita	-41.925	-21.3897
E_nigrita	-48.6161	-14.3189
E_nigrita	-55.266	-26.9084
E_nigrita	-37.3975	-6.66583
E_nigrita	-48.6178	-14.2653
E_nigrita	-62.3742	-10.6232
E_nigrita	-34.8492	-7.15181
E_nigrita	-34.9924	-7.61
E_nigrita	-42.0656	-22.0678
E_nigrita	-46.9207	-13.7903
E_nigrita	-48.4917	-16.4982
E_nigrita	-35.4703	-8.18861
E_nigrita	-58.8333	-3.03333
E_nigrita	-42.0833	-2.75
E_nigrita	-49.4359	-17.4764
E_nigrita	-76.6447	3.93115
E_nigrita	-61.716	3.7531
E_nigrita	-48.6246	-14.3923
E_nigrita	-35.0183	-7.7675
E_nigrita	-48.4739	-16.4355
E_nigrita	-38.133	-9.45204
E_nigrita	-77.83	8.51074
E_nigrita	-35.58	-6.80306
E_nigrita	-43.9667	-19.8734
E_nigrita	-54.2962	-29.8784
E_nigrita	-84.0798	9.8038
E_nigrita	-45.0711	-23.5403
E_nigrita	-41.7833	-22.25
E_nigrita	-51.9687	1.07564
E_nigrita	-44.6333	-3.49011
E_nigrita	-36.2456	-7.36792
E_nigrita	-47.6083	-21.5253
E_nigrita	-69.1018	9.31891
E_nigrita	-45.2987	-23.2447
E_nigrita	-45.7694	-1.86417
E_nigrita	-48.0022	-24.6925
E_nigrita	-55.2	-15.5
E_nigrita	-45.8508	-17.0339
E_nigrita	-39.7691	-12.7068
E_nigrita	-45.9547	-17.0847
E_nigrita	-37.5814	-9.64083
E_nigrita	-78.5842	-7.16763
E_nigrita	-58.6978	-5.25417
E_nigrita	-62.6705	-10.9979
E_nigrita	-48.4543	-17.3281
E_nigrita	-47.0766	-23.5141
E_nigrita	-40.3667	-12.7794
E_nigrita	-59.9831	-2.93083
E_nigrita	-61.1279	1.07564
E_nigrita	-35.0831	-6.4431
E_nigrita	-62.9112	-11.0726
E_nigrita	-63.1214	-4.95865
E_nigrita	-45.4264	-23.8311
E_nigrita	-48.4789	-17.3094
E_nigrita	-60.1581	-3.01906
E_nigrita	-42.6997	-9.01556
E_nigrita	-34.9533	-7.8125
E_nigrita	-47.68	-16.1026
E_nigrita	-48.0895	-12.0166
E_nigrita	-37.8836	-9.64056
E_nigrita	-35.1167	-6.67344
E_nigrita	-50.3093	-26.9623
E_nigrita	-35.2167	-5.78333
E_nigrita	-59.1344	4.95482
E_nigrita	-47.7208	-14.8882
E_nigrita	-49.4189	-17.3133
E_nigrita	-48.5911	-5.34011
E_nigrita	-43.0897	-20.1198
E_nigrita	-68.0781	-10.0231
E_nigrita	-38.6531	-3.73583
E_nigrita	-42.7325	-9.71167
E_nigrita	-41.85	-22.0847
E_nigrita	-62.3201	-10.8493
E_nigrita	-47.9029	-14.8488
E_nigrita	-35.9758	-8.28306
E_nigrita	-34.8536	-7.15597
E_nigrita	-47.4242	-20.0678
E_nigrita	-61.0959	-12.5399
E_nigrita	-41.0833	-12.1017
E_nigrita	-48.4261	-17.3978
E_nigrita	-47.7167	-16.2982
E_nigrita	-38.5167	-12.9833
E_nigrita	-68.1444	-13.7625
E_nigrita	-62.5533	-10.8119
E_nigrita	-82.5173	8.78013
E_nigrita	-47.0608	-22.9056
E_nigrita	-52.0159	-18.4625
E_nigrita	-47.4458	-16.8193
E_nigrita	-50.7914	-14.9002
E_nigrita	-53.2153	-17.3142
E_nigrita	-44.7599	-21.3051
E_nigrita	-65.3667	-10.8
E_nigrita	-61.7123	-11.6522
E_nigrita	-43.4222	-3.24011
E_nigrita	-43.025	-6.84437
E_nigrita	-59.9767	-3.10167
E_nigrita	-48.3889	-19.1556
E_nigrita	-45.1263	-4.90477
E_nigrita	-48.0357	-10.4003
E_nigrita	-63.3833	-0.423611
E_nigrita	-47.5996	-14.356
E_nigrita	-46.9648	-13.853
E_nigrita	-70.1793	-8.99947
E_nigrita	-35.2	-6.75678
E_nigrita	-84.8879	10.7197
E_nigrita	-38.35	-12.9489
E_nigrita	-71.0414	8.67238
E_nigrita	-44.5	-19.305
E_nigrita	-48.2081	-24.5445
E_nigrita	-50.9044	-14.9008
E_nigrita	-61.6899	3.75878
E_nigrita	-62.7981	9.48054
E_nigrita	-40.0694	-19.1514
E_nigrita	-51.0727	-18.1004
E_nigrita	-35.2775	-6.32714
E_nigrita	-49.3762	-17.431
E_nigrita	-62.4471	-10.809
E_nigrita	-39.9648	-18.5035
E_nigrita	-48.4104	-15.3849
E_nigrita	-48.3247	-17.2914
E_nigrita	-63.6294	-8.36244
E_nigrita	-37.1556	-8.62306
E_nigrita	-44.8325	-23.3644
E_nigrita	-37.9386	-9.55222
E_nigrita	-41.9583	-22.221
E_nigrita	-56.0634	4.0389
E_nigrita	-36.6783	-10.0447
E_nigrita	-46.6361	-23.5475
E_nigrita	-47.7539	-21.2122
E_nigrita	-47.4602	-16.7689
E_nigrita	-42.1738	-11.8227
E_nigrita	-44.1673	-17.8569
E_nigrita	-45.0711	-23.4339
E_nigrita	-61.18	-12.5478
E_nigrita	-36.0856	-5.62673
E_nigrita	-49.3553	-6.1042
E_nigrita	-44.4167	-2.39011
E_nigrita	-41.5811	-12.3614
E_nigrita	-47.8908	-22.0169
E_nigrita	-43.3708	-18.1234
E_nigrita	-56.0667	-13.8167
E_nigrita	-46.8582	-13.7632
E_nigrita	-64.3067	9.96544
E_nigrita	-47.2481	-16.7928
E_nigrita	-71.0406	8.6289
E_nigrita	-43.3417	-18.0901
E_nigrita	-62.4389	-10.7444
E_nigrita	-48.3024	-17.2848
E_nigrita	-35.6546	-7.99735
E_nigrita	-35.7042	-6.97
E_nigrita	-37.1093	-7.94347
E_nigrita	-41.8333	-9.44056
E_nigrita	-47.3479	-16.8122
E_nigrita	-35.7933	-8.72696
E_nigrita	-43.3	-22.55
E_nigrita	-67.6833	-10
E_nigrita	-39.426	-12.6308
E_nigrita	-48.6181	-14.411
E_nigrita	-34.9994	-7.83556
E_nigrita	-47.2937	-16.7918
E_nigrita	-42.7126	-21.79
E_nigrita	-76.914	-7.006
E_nigrita	-41.1011	-21.3219
E_nigrita	-47.675	-16.1944
E_nigrita	-49.3564	-17.4019
E_nigrita	-53.0463	4.14666
E_nigrita	-83.4332	9.15727
E_nigrita	-62.3152	-10.8227
E_nigrita	-38.4625	-9.07139
E_nigrita	-62.3079	-10.7961
E_nigrita	-56.1173	-12.9325
E_nigrita	-79.7049	9.31891
E_nigrita	-47.871	-14.9009
E_nigrita	-42.4958	-22.375
E_nigrita	-53.0463	-3.93498
E_nigrita	-47	-22.2568
E_nigrita	-47.85	-21.5592
E_nigrita	-34.8225	-7.1957
E_nigrita	-38.4606	-4.1725
E_nigrita	-47.5526	-14.316
E_nigrita	-53.2031	-17.3297
E_nigrita	-35.0025	-7.69139
E_nigrita	-60.0389	-3.00472
E_nigrita	-47.8288	-14.895
E_nigrita	-41.3833	-12.5761
E_nigrita	-37.8025	-9.64056
E_nigrita	-46.8827	-13.8604
E_nigrita	-36.5003	-10.3378
E_nigrita	-49.3934	-21.8978
E_nigrita	-55.1475	5.0087
E_nigrita	-62.724	-11.0747
E_nigrita	-65.9877	-17.4259
E_nigrita	-55.1814	4.9486
E_nigrita	-46.8842	-23.1864
E_nigrita	-62.3833	-0.813333
E_nigrita	-51.0231	-30.0808
E_nigrita	-45.8464	-23.5322
E_nigrita	-35.0383	-8.28917
E_nigrita	-52.6442	5.1525
E_nigrita	-44.2333	-4.23722
